# Supplementary material for: The total synthesis of K-252c (staurosporinone) via a sequential C–H functionalisation strategy
Source: Chem Sci. 2016 Jan 21;7(4):2706–10. doi: 10.1039/c5sc04399a (PMC5477024; doi:10.1039/c5sc04399a)
Supplement: Supplementary file 2 [file SC-007-C5SC04399A-s002.cif]

# Electronic Supplementary Material (ESI) for Chemical Science.
# This journal is © The Royal Society of Chemistry 2016

####################################################################### 
# 
# This file contains crystal structure data downloaded from the 
# Cambridge Structural Database (CSD) hosted by the Cambridge 
# Crystallographic Data Centre (CCDC).
# 
# Full information about CCDC data access policies and citation 
# guidelines are available at http://www.ccdc.cam.ac.uk/access/V1 
# 
# Audit and citation data items may have been added by the CCDC. 
# Please retain this information to preserve the provenance of 
# this file and to allow appropriate attribution of the data. 
# 
#######################################################################

data_mg1336
_database_code_depnum_ccdc_archive 'CCDC 1431476'
_audit_update_record             
;
2015-10-15 deposited with the CCDC.
2016-01-12 downloaded from the CCDC.
;
#===============================================================================
_audit_creation_method           SHELXL-2014/7

#-------------------------------------------------------------------------------
# Inserted by local software: cifUpdate ver. 3.0  (Andrew D. Bond, July 2015)
#-------------------------------------------------------------------------------
_cambridge_user_name             'Andrew Pitts'
_cambridge_user_crsid            akp40
_cambridge_supervisor_name       'Matthew Gaunt'
_cambridge_supervisor_crsid      mjg32
_cambridge_crystallographer_name 'John Davies'
_cambridge_crystallographer_crsid jed2
_cambridge_sample_id             hb110
_cambridge_data_id               MG1336

_database_code_CSD               ?
#-------------------------------------------------------------------------------

_chemical_name_systematic        ?
_chemical_name_common            ?
_chemical_melting_point          ?
_chemical_formula_moiety         'C22 H18 N2 O3'
_chemical_formula_sum            'C22 H18 N2 O3'
_chemical_formula_weight         358.38

loop_
_atom_type_symbol
_atom_type_description
_atom_type_scat_dispersion_real
_atom_type_scat_dispersion_imag
_atom_type_scat_source
C C 0.0033 0.0016 'International Tables Vol C Tables 4.2.6.8 and 6.1.1.4'
H H 0.0000 0.0000 'International Tables Vol C Tables 4.2.6.8 and 6.1.1.4'
N N 0.0061 0.0033 'International Tables Vol C Tables 4.2.6.8 and 6.1.1.4'
O O 0.0106 0.0060 'International Tables Vol C Tables 4.2.6.8 and 6.1.1.4'

_space_group_crystal_system      monoclinic
_space_group_IT_number           15
_space_group_name_H-M_alt        'C 2/c'
_space_group_name_Hall           '-C 2yc'

_shelx_space_group_comment       
;
The symmetry employed for this shelxl refinement is uniquely defined
by the following loop, which should always be used as a source of
symmetry information in preference to the above space-group names.
They are only intended as comments.
;

loop_
_space_group_symop_operation_xyz
'x, y, z'
'-x, y, -z+1/2'
'x+1/2, y+1/2, z'
'-x+1/2, y+1/2, -z+1/2'
'-x, -y, -z'
'x, -y, z-1/2'
'-x+1/2, -y+1/2, -z'
'x+1/2, -y+1/2, z-1/2'

_cell_length_a                   23.4378(4)
_cell_length_b                   11.3628(2)
_cell_length_c                   14.9029(4)
_cell_angle_alpha                90
_cell_angle_beta                 117.1240(10)
_cell_angle_gamma                90
_cell_volume                     3532.43(13)
_cell_formula_units_Z            8
_cell_measurement_temperature    180(2)
_cell_measurement_reflns_used    7321
_cell_measurement_theta_min      1.02
_cell_measurement_theta_max      36.32

_exptl_crystal_description       block
_exptl_crystal_colour            colourless
_exptl_crystal_density_meas      ?
_exptl_crystal_density_method    ?
_exptl_crystal_density_diffrn    1.348
_exptl_crystal_F_000             1504
_exptl_transmission_factor_min   ?
_exptl_transmission_factor_max   ?
_exptl_crystal_size_max          0.160
_exptl_crystal_size_mid          0.140
_exptl_crystal_size_min          0.050
_exptl_absorpt_coefficient_mu    0.091
_shelx_estimated_absorpt_T_min   0.986
_shelx_estimated_absorpt_T_max   0.995
_exptl_absorpt_correction_type   multi-scan
_exptl_absorpt_correction_T_min  0.894
_exptl_absorpt_correction_T_max  0.997
_exptl_absorpt_process_details   'SORTAV (Blessing, 1995)'

_diffrn_ambient_temperature      180(2)
_diffrn_radiation_wavelength     0.71073
_diffrn_radiation_type           MoK\a
_diffrn_source                   'fine-focus sealed tube'
_diffrn_measurement_device_type  'Nonius KappaCCD'
_diffrn_measurement_method       '\w and \f-scans'
_diffrn_detector_area_resol_mean ?
_diffrn_reflns_number            17114
_diffrn_reflns_av_unetI/netI     0.0585
_diffrn_reflns_av_R_equivalents  0.0515
_diffrn_reflns_limit_h_min       -28
_diffrn_reflns_limit_h_max       29
_diffrn_reflns_limit_k_min       -14
_diffrn_reflns_limit_k_max       14
_diffrn_reflns_limit_l_min       -16
_diffrn_reflns_limit_l_max       18
_diffrn_reflns_theta_min         3.586
_diffrn_reflns_theta_max         26.370
_diffrn_reflns_theta_full        25.242
_diffrn_measured_fraction_theta_max 0.997
_diffrn_measured_fraction_theta_full 0.997
_diffrn_reflns_Laue_measured_fraction_max 0.997
_diffrn_reflns_Laue_measured_fraction_full 0.997
_diffrn_reflns_point_group_measured_fraction_max 0.997
_diffrn_reflns_point_group_measured_fraction_full 0.997
_reflns_number_total             3612
_reflns_number_gt                2209
_reflns_threshold_expression     'I > 2\s(I)'
_reflns_Friedel_coverage         0.000
_reflns_Friedel_fraction_max     .
_reflns_Friedel_fraction_full    .

_reflns_special_details          
;
Reflections were merged by SHELXL according to the crystal
class for the calculation of statistics and refinement.

_reflns_Friedel_fraction is defined as the number of unique
Friedel pairs measured divided by the number that would be
possible theoretically, ignoring centric projections and
systematic absences.
;

_computing_data_collection       'COLLECT (Nonius, 1999)'
_computing_cell_refinement       'HKL Scalepack (Otwinowski & Minor, 1997)'
_computing_data_reduction        
'HKL Denzo and Scalepack (Otwinowski & Minor, 1997)'
_computing_structure_solution    'SHELXT (Sheldrick, 2015)'
_computing_structure_refinement  'SHELXL (Sheldrick, 2015)'
_computing_molecular_graphics    'Mercury (Macrae et al., 2008)'
_computing_publication_material  SHELXL

_refine_special_details          ?

_refine_ls_structure_factor_coef Fsqd
_refine_ls_matrix_type           full
_refine_ls_weighting_scheme      calc
_refine_ls_weighting_details     
'w=1/[\s^2^(Fo^2^)+(0.0633P)^2^] where P=(Fo^2^+2Fc^2^)/3'
_atom_sites_solution_primary     ?
_atom_sites_solution_secondary   ?
_atom_sites_solution_hydrogens   geom
_refine_ls_hydrogen_treatment    constr
_refine_ls_extinction_method     none
_refine_ls_extinction_coef       .
_refine_ls_number_reflns         3612
_refine_ls_number_parameters     246
_refine_ls_number_restraints     0
_refine_ls_R_factor_all          0.0813
_refine_ls_R_factor_gt           0.0430
_refine_ls_wR_factor_ref         0.1120
_refine_ls_wR_factor_gt          0.1031
_refine_ls_goodness_of_fit_ref   0.964
_refine_ls_restrained_S_all      0.964
_refine_ls_shift/su_max          0.000
_refine_ls_shift/su_mean         0.000
_refine_diff_density_max         0.209
_refine_diff_density_min         -0.222
_refine_diff_density_rms         0.034

loop_
_atom_site_label
_atom_site_type_symbol
_atom_site_fract_x
_atom_site_fract_y
_atom_site_fract_z
_atom_site_U_iso_or_equiv
_atom_site_adp_type
_atom_site_occupancy
_atom_site_site_symmetry_order
_atom_site_calc_flag
_atom_site_refinement_flags_posn
_atom_site_refinement_flags_adp
_atom_site_refinement_flags_occupancy
_atom_site_disorder_assembly
_atom_site_disorder_group
C1 C 0.37823(7) 0.41462(13) 0.20293(13) 0.0380(4) Uani 1 1 d . . . . .
C2 C 0.37851(7) 0.29882(11) 0.17181(13) 0.0371(4) Uani 1 1 d . . . . .
C3 C 0.41229(7) 0.26630(12) 0.11913(13) 0.0381(4) Uani 1 1 d . . . . .
C4 C 0.44707(7) 0.35313(13) 0.09614(13) 0.0406(4) Uani 1 1 d . . . . .
C5 C 0.44449(7) 0.46859(13) 0.12373(14) 0.0425(4) Uani 1 1 d . . . . .
H5 H 0.4663 0.5279 0.1064 0.051 Uiso 1 1 calc R U . . .
C6 C 0.41071(7) 0.49945(12) 0.17604(13) 0.0400(4) Uani 1 1 d . . . . .
C7 C 0.48347(8) 0.32381(14) 0.03775(16) 0.0524(5) Uani 1 1 d . . . . .
H7A H 0.4949 0.3967 0.0146 0.079 Uiso 1 1 calc R U . . .
H7B H 0.4566 0.2751 -0.0206 0.079 Uiso 1 1 calc R U . . .
H7C H 0.5226 0.2806 0.0813 0.079 Uiso 1 1 calc R U . . .
N8 N 0.34771(6) 0.47016(10) 0.25547(11) 0.0409(4) Uani 1 1 d . . . . .
C9 C 0.33396(7) 0.40927(14) 0.32580(14) 0.0440(4) Uani 1 1 d . . . . .
C10 C 0.30067(8) 0.47259(15) 0.37667(15) 0.0509(5) Uani 1 1 d . . . . .
H10A H 0.2607 0.5084 0.3248 0.061 Uiso 1 1 calc R U . . .
H10B H 0.3286 0.5369 0.4187 0.061 Uiso 1 1 calc R U . . .
C11 C 0.28450(10) 0.39158(17) 0.44240(16) 0.0638(5) Uani 1 1 d . . . . .
H11A H 0.2640 0.4369 0.4757 0.096 Uiso 1 1 calc R U . . .
H11B H 0.3239 0.3553 0.4935 0.096 Uiso 1 1 calc R U . . .
H11C H 0.2552 0.3300 0.4006 0.096 Uiso 1 1 calc R U . . .
O12 O 0.34984(6) 0.30753(10) 0.34342(11) 0.0631(4) Uani 1 1 d . . . . .
C13 C 0.39879(7) 0.61299(12) 0.20890(13) 0.0401(4) Uani 1 1 d . . . . .
C14 C 0.35898(7) 0.59472(13) 0.25436(13) 0.0414(4) Uani 1 1 d . . . . .
C15 C 0.41670(8) 0.72589(13) 0.19634(15) 0.0494(5) Uani 1 1 d . . . . .
H15 H 0.4434 0.7380 0.1647 0.059 Uiso 1 1 calc R U . . .
C16 C 0.33627(9) 0.68931(14) 0.28715(15) 0.0525(5) Uani 1 1 d . . . . .
H16 H 0.3084 0.6783 0.3169 0.063 Uiso 1 1 calc R U . . .
C17 C 0.39507(9) 0.81983(14) 0.23044(15) 0.0558(5) Uani 1 1 d . . . . .
H17 H 0.4073 0.8976 0.2233 0.067 Uiso 1 1 calc R U . . .
C18 C 0.35577(9) 0.80092(14) 0.27488(15) 0.0555(5) Uani 1 1 d . . . . .
H18 H 0.3414 0.8669 0.2981 0.067 Uiso 1 1 calc R U . . .
C19 C 0.40775(7) 0.14443(12) 0.07826(13) 0.0385(4) Uani 1 1 d . . . . .
C20 C 0.34951(8) 0.10203(14) 0.00590(14) 0.0479(5) Uani 1 1 d . . . . .
H20 H 0.3120 0.1489 -0.0156 0.057 Uiso 1 1 calc R U . . .
C21 C 0.46184(8) 0.07383(13) 0.10920(14) 0.0448(4) Uani 1 1 d . . . . .
H21 H 0.5020 0.1012 0.1597 0.054 Uiso 1 1 calc R U . . .
C22 C 0.34591(9) -0.00967(16) -0.03544(15) 0.0580(5) Uani 1 1 d . . . . .
H22 H 0.3058 -0.0388 -0.0847 0.070 Uiso 1 1 calc R U . . .
C23 C 0.45737(10) -0.03617(14) 0.06668(16) 0.0551(5) Uani 1 1 d . . . . .
H23 H 0.4947 -0.0836 0.0877 0.066 Uiso 1 1 calc R U . . .
C24 C 0.39971(10) -0.07743(16) -0.00549(16) 0.0592(5) Uani 1 1 d . . . . .
H24 H 0.3971 -0.1529 -0.0346 0.071 Uiso 1 1 calc R U . . .
N25 N 0.33811(7) 0.20787(11) 0.18436(12) 0.0443(4) Uani 1 1 d . . . . .
O26 O 0.36285(6) 0.11729(9) 0.22888(10) 0.0547(4) Uani 1 1 d . . . . .
O27 O 0.28031(6) 0.22810(10) 0.14427(11) 0.0620(4) Uani 1 1 d . . . . .

loop_
_atom_site_aniso_label
_atom_site_aniso_U_11
_atom_site_aniso_U_22
_atom_site_aniso_U_33
_atom_site_aniso_U_23
_atom_site_aniso_U_13
_atom_site_aniso_U_12
C1 0.0362(8) 0.0382(9) 0.0437(11) 0.0050(7) 0.0219(8) 0.0077(7)
C2 0.0357(8) 0.0327(8) 0.0472(12) 0.0062(7) 0.0227(8) 0.0035(6)
C3 0.0360(8) 0.0349(8) 0.0451(11) 0.0037(7) 0.0198(8) 0.0053(6)
C4 0.0399(9) 0.0405(9) 0.0478(12) -0.0008(8) 0.0256(8) 0.0002(7)
C5 0.0454(9) 0.0373(9) 0.0517(12) 0.0004(8) 0.0281(9) -0.0046(7)
C6 0.0397(8) 0.0384(8) 0.0440(11) 0.0010(8) 0.0210(8) 0.0022(7)
C7 0.0615(11) 0.0455(9) 0.0682(15) -0.0036(9) 0.0452(11) -0.0049(8)
N8 0.0465(8) 0.0376(7) 0.0474(10) 0.0040(6) 0.0291(7) 0.0084(6)
C9 0.0450(9) 0.0459(10) 0.0460(12) 0.0060(8) 0.0250(9) 0.0086(8)
C10 0.0515(10) 0.0577(10) 0.0489(12) 0.0001(9) 0.0276(10) 0.0091(8)
C11 0.0706(12) 0.0788(13) 0.0577(14) 0.0017(11) 0.0430(11) 0.0026(10)
O12 0.0845(9) 0.0519(7) 0.0772(11) 0.0226(7) 0.0581(8) 0.0242(6)
C13 0.0432(9) 0.0365(8) 0.0416(11) -0.0004(7) 0.0201(8) 0.0032(7)
C14 0.0452(9) 0.0352(9) 0.0437(11) 0.0012(7) 0.0202(9) 0.0066(7)
C15 0.0537(10) 0.0401(9) 0.0548(13) -0.0044(8) 0.0251(9) -0.0034(8)
C16 0.0615(11) 0.0463(10) 0.0568(14) 0.0012(8) 0.0331(10) 0.0122(8)
C17 0.0684(12) 0.0381(9) 0.0590(14) -0.0048(9) 0.0273(11) -0.0009(8)
C18 0.0717(12) 0.0381(10) 0.0569(14) -0.0034(8) 0.0295(11) 0.0105(8)
C19 0.0435(9) 0.0367(8) 0.0424(11) 0.0024(7) 0.0257(9) 0.0012(7)
C20 0.0501(10) 0.0449(10) 0.0511(13) 0.0047(8) 0.0253(10) -0.0001(8)
C21 0.0521(10) 0.0413(9) 0.0490(12) 0.0026(8) 0.0300(9) 0.0061(8)
C22 0.0721(12) 0.0557(11) 0.0477(13) -0.0050(9) 0.0286(10) -0.0189(10)
C23 0.0748(13) 0.0415(10) 0.0635(14) 0.0061(9) 0.0441(12) 0.0130(9)
C24 0.0937(15) 0.0402(10) 0.0610(14) -0.0064(9) 0.0502(13) -0.0032(10)
N25 0.0492(9) 0.0376(8) 0.0583(11) 0.0054(7) 0.0350(8) 0.0050(6)
O26 0.0725(8) 0.0359(6) 0.0734(10) 0.0135(6) 0.0487(7) 0.0110(6)
O27 0.0438(7) 0.0625(8) 0.0880(11) 0.0142(7) 0.0373(7) 0.0029(6)

_geom_special_details            
;
All esds (except the esd in the dihedral angle between two l.s. planes)
are estimated using the full covariance matrix.  The cell esds are taken
into account individually in the estimation of esds in distances, angles
and torsion angles; correlations between esds in cell parameters are only
used when they are defined by crystal symmetry.  An approximate (isotropic)
treatment of cell esds is used for estimating esds involving l.s. planes.
;

loop_
_geom_bond_atom_site_label_1
_geom_bond_atom_site_label_2
_geom_bond_distance
_geom_bond_site_symmetry_2
_geom_bond_publ_flag
C1 C6 1.395(2) . ?
C1 C2 1.396(2) . ?
C1 N8 1.426(2) . ?
C2 C3 1.395(2) . ?
C2 N25 1.4700(18) . ?
C3 C4 1.418(2) . ?
C3 C19 1.497(2) . ?
C4 C5 1.384(2) . ?
C4 C7 1.508(2) . ?
C5 C6 1.386(2) . ?
C5 H5 0.9500 . ?
C6 C13 1.452(2) . ?
C7 H7A 0.9800 . ?
C7 H7B 0.9800 . ?
C7 H7C 0.9800 . ?
N8 C9 1.410(2) . ?
N8 C14 1.4413(18) . ?
C9 O12 1.2062(18) . ?
C9 C10 1.497(2) . ?
C10 C11 1.513(2) . ?
C10 H10A 0.9900 . ?
C10 H10B 0.9900 . ?
C11 H11A 0.9800 . ?
C11 H11B 0.9800 . ?
C11 H11C 0.9800 . ?
C13 C15 1.389(2) . ?
C13 C14 1.396(2) . ?
C14 C16 1.384(2) . ?
C15 C17 1.375(2) . ?
C15 H15 0.9500 . ?
C16 C18 1.388(2) . ?
C16 H16 0.9500 . ?
C17 C18 1.375(3) . ?
C17 H17 0.9500 . ?
C18 H18 0.9500 . ?
C19 C20 1.384(2) . ?
C19 C21 1.390(2) . ?
C20 C22 1.396(2) . ?
C20 H20 0.9500 . ?
C21 C23 1.384(2) . ?
C21 H21 0.9500 . ?
C22 C24 1.367(3) . ?
C22 H22 0.9500 . ?
C23 C24 1.370(3) . ?
C23 H23 0.9500 . ?
C24 H24 0.9500 . ?
N25 O26 1.2186(15) . ?
N25 O27 1.2276(16) . ?

loop_
_geom_angle_atom_site_label_1
_geom_angle_atom_site_label_2
_geom_angle_atom_site_label_3
_geom_angle
_geom_angle_site_symmetry_1
_geom_angle_site_symmetry_3
_geom_angle_publ_flag
C6 C1 C2 118.02(14) . . ?
C6 C1 N8 109.14(12) . . ?
C2 C1 N8 132.75(14) . . ?
C3 C2 C1 121.75(13) . . ?
C3 C2 N25 116.69(13) . . ?
C1 C2 N25 121.30(13) . . ?
C2 C3 C4 119.21(13) . . ?
C2 C3 C19 121.37(13) . . ?
C4 C3 C19 119.18(14) . . ?
C5 C4 C3 118.68(14) . . ?
C5 C4 C7 119.58(14) . . ?
C3 C4 C7 121.65(13) . . ?
C4 C5 C6 121.35(14) . . ?
C4 C5 H5 119.3 . . ?
C6 C5 H5 119.3 . . ?
C5 C6 C1 120.88(14) . . ?
C5 C6 C13 131.44(14) . . ?
C1 C6 C13 107.64(14) . . ?
C4 C7 H7A 109.5 . . ?
C4 C7 H7B 109.5 . . ?
H7A C7 H7B 109.5 . . ?
C4 C7 H7C 109.5 . . ?
H7A C7 H7C 109.5 . . ?
H7B C7 H7C 109.5 . . ?
C9 N8 C1 122.19(12) . . ?
C9 N8 C14 126.54(14) . . ?
C1 N8 C14 106.72(12) . . ?
O12 C9 N8 118.66(15) . . ?
O12 C9 C10 122.06(16) . . ?
N8 C9 C10 119.28(13) . . ?
C9 C10 C11 112.20(14) . . ?
C9 C10 H10A 109.2 . . ?
C11 C10 H10A 109.2 . . ?
C9 C10 H10B 109.2 . . ?
C11 C10 H10B 109.2 . . ?
H10A C10 H10B 107.9 . . ?
C10 C11 H11A 109.5 . . ?
C10 C11 H11B 109.5 . . ?
H11A C11 H11B 109.5 . . ?
C10 C11 H11C 109.5 . . ?
H11A C11 H11C 109.5 . . ?
H11B C11 H11C 109.5 . . ?
C15 C13 C14 120.85(14) . . ?
C15 C13 C6 131.23(16) . . ?
C14 C13 C6 107.79(13) . . ?
C16 C14 C13 120.38(15) . . ?
C16 C14 N8 131.05(15) . . ?
C13 C14 N8 108.55(13) . . ?
C17 C15 C13 118.84(17) . . ?
C17 C15 H15 120.6 . . ?
C13 C15 H15 120.6 . . ?
C14 C16 C18 117.41(17) . . ?
C14 C16 H16 121.3 . . ?
C18 C16 H16 121.3 . . ?
C15 C17 C18 119.86(16) . . ?
C15 C17 H17 120.1 . . ?
C18 C17 H17 120.1 . . ?
C17 C18 C16 122.65(16) . . ?
C17 C18 H18 118.7 . . ?
C16 C18 H18 118.7 . . ?
C20 C19 C21 118.95(14) . . ?
C20 C19 C3 120.07(13) . . ?
C21 C19 C3 120.94(14) . . ?
C19 C20 C22 119.99(15) . . ?
C19 C20 H20 120.0 . . ?
C22 C20 H20 120.0 . . ?
C23 C21 C19 120.17(17) . . ?
C23 C21 H21 119.9 . . ?
C19 C21 H21 119.9 . . ?
C24 C22 C20 120.44(17) . . ?
C24 C22 H22 119.8 . . ?
C20 C22 H22 119.8 . . ?
C24 C23 C21 120.68(16) . . ?
C24 C23 H23 119.7 . . ?
C21 C23 H23 119.7 . . ?
C22 C24 C23 119.76(17) . . ?
C22 C24 H24 120.1 . . ?
C23 C24 H24 120.1 . . ?
O26 N25 O27 124.65(13) . . ?
O26 N25 C2 119.27(12) . . ?
O27 N25 C2 116.00(12) . . ?

loop_
_geom_torsion_atom_site_label_1
_geom_torsion_atom_site_label_2
_geom_torsion_atom_site_label_3
_geom_torsion_atom_site_label_4
_geom_torsion
_geom_torsion_site_symmetry_1
_geom_torsion_site_symmetry_2
_geom_torsion_site_symmetry_3
_geom_torsion_site_symmetry_4
_geom_torsion_publ_flag
C6 C1 C2 C3 2.8(2) . . . . ?
N8 C1 C2 C3 179.08(16) . . . . ?
C6 C1 C2 N25 -171.18(14) . . . . ?
N8 C1 C2 N25 5.1(3) . . . . ?
C1 C2 C3 C4 -0.3(2) . . . . ?
N25 C2 C3 C4 173.92(14) . . . . ?
C1 C2 C3 C19 -174.61(15) . . . . ?
N25 C2 C3 C19 -0.4(2) . . . . ?
C2 C3 C4 C5 -2.3(2) . . . . ?
C19 C3 C4 C5 172.19(15) . . . . ?
C2 C3 C4 C7 -178.84(15) . . . . ?
C19 C3 C4 C7 -4.4(2) . . . . ?
C3 C4 C5 C6 2.3(2) . . . . ?
C7 C4 C5 C6 178.97(16) . . . . ?
C4 C5 C6 C1 0.2(3) . . . . ?
C4 C5 C6 C13 -176.97(17) . . . . ?
C2 C1 C6 C5 -2.7(2) . . . . ?
N8 C1 C6 C5 -179.87(14) . . . . ?
C2 C1 C6 C13 175.05(14) . . . . ?
N8 C1 C6 C13 -2.10(18) . . . . ?
C6 C1 N8 C9 -153.74(15) . . . . ?
C2 C1 N8 C9 29.7(3) . . . . ?
C6 C1 N8 C14 3.75(16) . . . . ?
C2 C1 N8 C14 -172.82(17) . . . . ?
C1 N8 C9 O12 1.6(2) . . . . ?
C14 N8 C9 O12 -151.27(16) . . . . ?
C1 N8 C9 C10 -178.83(14) . . . . ?
C14 N8 C9 C10 28.3(2) . . . . ?
O12 C9 C10 C11 -5.5(2) . . . . ?
N8 C9 C10 C11 174.92(15) . . . . ?
C5 C6 C13 C15 1.3(3) . . . . ?
C1 C6 C13 C15 -176.11(17) . . . . ?
C5 C6 C13 C14 177.02(17) . . . . ?
C1 C6 C13 C14 -0.42(18) . . . . ?
C15 C13 C14 C16 0.5(3) . . . . ?
C6 C13 C14 C16 -175.77(15) . . . . ?
C15 C13 C14 N8 178.97(15) . . . . ?
C6 C13 C14 N8 2.75(18) . . . . ?
C9 N8 C14 C16 -29.5(3) . . . . ?
C1 N8 C14 C16 174.31(18) . . . . ?
C9 N8 C14 C13 152.22(15) . . . . ?
C1 N8 C14 C13 -4.00(17) . . . . ?
C14 C13 C15 C17 0.7(3) . . . . ?
C6 C13 C15 C17 175.88(17) . . . . ?
C13 C14 C16 C18 -1.4(3) . . . . ?
N8 C14 C16 C18 -179.50(17) . . . . ?
C13 C15 C17 C18 -0.8(3) . . . . ?
C15 C17 C18 C16 -0.1(3) . . . . ?
C14 C16 C18 C17 1.2(3) . . . . ?
C2 C3 C19 C20 62.5(2) . . . . ?
C4 C3 C19 C20 -111.84(17) . . . . ?
C2 C3 C19 C21 -119.86(17) . . . . ?
C4 C3 C19 C21 65.8(2) . . . . ?
C21 C19 C20 C22 -0.6(3) . . . . ?
C3 C19 C20 C22 177.12(16) . . . . ?
C20 C19 C21 C23 1.1(3) . . . . ?
C3 C19 C21 C23 -176.55(16) . . . . ?
C19 C20 C22 C24 -0.5(3) . . . . ?
C19 C21 C23 C24 -0.6(3) . . . . ?
C20 C22 C24 C23 1.0(3) . . . . ?
C21 C23 C24 C22 -0.4(3) . . . . ?
C3 C2 N25 O26 60.1(2) . . . . ?
C1 C2 N25 O26 -125.64(17) . . . . ?
C3 C2 N25 O27 -116.82(16) . . . . ?
C1 C2 N25 O27 57.4(2) . . . . ?

_shelx_res_file                  
;

    mg1336.res created by SHELXL-2014/7


TITL mg1336 (hb_110) in C2/c
CELL 0.71073  23.4378  11.3628  14.9029  90  117.124  90
ZERR    8.00   0.0004   0.0002   0.0004   0    0.001   0
LATT 7
SYMM -X,Y,0.5-Z
SFAC C  H  N  O
UNIT 176  144  16  24
TEMP -93
SIZE 0.16 0.14 0.05
L.S. 10
BOND $H
ACTA
CONF
LIST 4
FMAP 2
PLAN 5
SHEL 5.8 0.8
WGHT    0.063300
FVAR       0.29711
C1    1    0.378234    0.414624    0.202935    11.00000    0.03621    0.03819 =
         0.04369    0.00499    0.02186    0.00774
C2    1    0.378507    0.298819    0.171811    11.00000    0.03574    0.03270 =
         0.04722    0.00618    0.02268    0.00353
C3    1    0.412291    0.266303    0.119133    11.00000    0.03595    0.03491 =
         0.04506    0.00369    0.01982    0.00526
C4    1    0.447070    0.353128    0.096142    11.00000    0.03992    0.04054 =
         0.04782   -0.00078    0.02562    0.00015
C5    1    0.444487    0.468594    0.123727    11.00000    0.04538    0.03727 =
         0.05173    0.00039    0.02813   -0.00461
AFIX  43
H5    2    0.466321    0.527893    0.106439    11.00000   -1.20000
AFIX   0
C6    1    0.410705    0.499445    0.176037    11.00000    0.03972    0.03838 =
         0.04403    0.00103    0.02100    0.00221
C7    1    0.483471    0.323812    0.037747    11.00000    0.06152    0.04551 =
         0.06815   -0.00357    0.04515   -0.00493
AFIX 137
H7A   2    0.494895    0.396702    0.014633    11.00000   -1.50000
H7B   2    0.456592    0.275102   -0.020633    11.00000   -1.50000
H7C   2    0.522586    0.280578    0.081284    11.00000   -1.50000
AFIX   0
N8    3    0.347707    0.470157    0.255471    11.00000    0.04648    0.03761 =
         0.04738    0.00401    0.02906    0.00838
C9    1    0.333957    0.409272    0.325801    11.00000    0.04502    0.04592 =
         0.04598    0.00601    0.02504    0.00860
C10   1    0.300674    0.472585    0.376674    11.00000    0.05154    0.05765 =
         0.04887    0.00008    0.02763    0.00909
AFIX  23
H10A  2    0.260711    0.508402    0.324821    11.00000   -1.20000
H10B  2    0.328573    0.536907    0.418651    11.00000   -1.20000
AFIX   0
C11   1    0.284500    0.391577    0.442401    11.00000    0.07059    0.07880 =
         0.05774    0.00170    0.04304    0.00258
AFIX 137
H11A  2    0.263989    0.436937    0.475693    11.00000   -1.50000
H11B  2    0.323882    0.355340    0.493489    11.00000   -1.50000
H11C  2    0.255151    0.329982    0.400595    11.00000   -1.50000
AFIX   0
O12   4    0.349836    0.307527    0.343421    11.00000    0.08449    0.05193 =
         0.07722    0.02256    0.05806    0.02424
C13   1    0.398791    0.612988    0.208900    11.00000    0.04315    0.03649 =
         0.04159   -0.00041    0.02006    0.00321
C14   1    0.358978    0.594717    0.254365    11.00000    0.04524    0.03516 =
         0.04373    0.00121    0.02022    0.00658
C15   1    0.416700    0.725888    0.196338    11.00000    0.05366    0.04014 =
         0.05480   -0.00436    0.02508   -0.00339
AFIX  43
H15   2    0.443431    0.737988    0.164725    11.00000   -1.20000
AFIX   0
C16   1    0.336266    0.689310    0.287153    11.00000    0.06151    0.04630 =
         0.05683    0.00123    0.03306    0.01222
AFIX  43
H16   2    0.308410    0.678299    0.316906    11.00000   -1.20000
AFIX   0
C17   1    0.395073    0.819827    0.230443    11.00000    0.06839    0.03807 =
         0.05896   -0.00484    0.02727   -0.00086
AFIX  43
H17   2    0.407264    0.897648    0.223319    11.00000   -1.20000
AFIX   0
C18   1    0.355767    0.800924    0.274882    11.00000    0.07173    0.03813 =
         0.05689   -0.00342    0.02947    0.01046
AFIX  43
H18   2    0.341370    0.866899    0.298130    11.00000   -1.20000
AFIX   0
C19   1    0.407746    0.144435    0.078258    11.00000    0.04347    0.03670 =
         0.04243    0.00238    0.02570    0.00122
C20   1    0.349505    0.102027    0.005897    11.00000    0.05012    0.04494 =
         0.05112    0.00472    0.02533   -0.00014
AFIX  43
H20   2    0.311989    0.148899   -0.015637    11.00000   -1.20000
AFIX   0
C21   1    0.461844    0.073827    0.109198    11.00000    0.05211    0.04134 =
         0.04898    0.00260    0.03003    0.00609
AFIX  43
H21   2    0.502000    0.101155    0.159670    11.00000   -1.20000
AFIX   0
C22   1    0.345910   -0.009669   -0.035443    11.00000    0.07205    0.05571 =
         0.04768   -0.00495    0.02861   -0.01892
AFIX  43
H22   2    0.305809   -0.038759   -0.084712    11.00000   -1.20000
AFIX   0
C23   1    0.457373   -0.036171    0.066685    11.00000    0.07484    0.04151 =
         0.06346    0.00611    0.04411    0.01303
AFIX  43
H23   2    0.494662   -0.083588    0.087745    11.00000   -1.20000
AFIX   0
C24   1    0.399707   -0.077428   -0.005491    11.00000    0.09367    0.04022 =
         0.06095   -0.00641    0.05024   -0.00318
AFIX  43
H24   2    0.397125   -0.152852   -0.034609    11.00000   -1.20000
AFIX   0
N25   3    0.338110    0.207873    0.184362    11.00000    0.04925    0.03760 =
         0.05826    0.00541    0.03502    0.00504
O26   4    0.362845    0.117290    0.228879    11.00000    0.07250    0.03590 =
         0.07342    0.01352    0.04875    0.01102
O27   4    0.280307    0.228097    0.144272    11.00000    0.04378    0.06251 =
         0.08802    0.01416    0.03732    0.00293
HKLF 4

REM  mg1336 (hb_110) in C2/c
REM R1 =  0.0430 for    2209 Fo > 4sig(Fo)  and  0.0813 for all    3612 data
REM    246 parameters refined using      0 restraints

END

WGHT      0.0632      0.0000

REM Highest difference peak  0.209,  deepest hole -0.222,  1-sigma level  0.034
Q1    1   0.4526  0.3918 -0.0580  11.00000  0.05    0.21
Q2    1   0.4195  0.6554  0.2275  11.00000  0.05    0.17
Q3    1   0.3217  0.6488  0.2196  11.00000  0.05    0.17
Q4    1   0.3591  0.6225  0.1967  11.00000  0.05    0.14
Q5    1   0.4055  0.4971  0.1232  11.00000  0.05    0.14
;
_shelx_res_checksum              82113

_exptl_crystal_recrystallization_method 
'Re-crystallisation from solvent: Ethyl acetate/petroleum ether'
